# Supplementary material for: Treatment with Anti-HER2 Chimeric Antigen Receptor Tumor-Infiltrating Lymphocytes (CAR-TILs) Is Safe and Associated with Antitumor Efficacy in Mice and Companion Dogs
Source: Cancers (Basel). 2023 Jan 20;15(3):648. doi: 10.3390/cancers15030648 (PMC9913266; doi:10.3390/cancers15030648)
Supplement: Supplementary file 1 [file cancers-15-00648-s001.zip]

Archive with 1 entries (1 files):
- cancers-2183100-supplementary.pdf
